# Supplementary material for: A Miniaturized MicroRNA Sensor Identifies Targets Associated with Weight Loss in a Diet and Exercise Intervention among Healthy Overweight Individuals
Source: Sensors (Basel). 2022 Sep 7;22(18):6758. doi: 10.3390/s22186758 (PMC9505139; doi:10.3390/s22186758)
Supplement: Supplementary file 1 [file sensors-22-06758-s001.zip]

Archive with 1 entries (1 files):
- sensors-1821237-supplementary.pdf
